# Supplementary material for: The Drosophila melanogaster methuselah Gene: A Novel Gene with Ancient Functions
Source: PLoS One. 2013 May 16;8(5):e63747. doi: 10.1371/journal.pone.0063747 (PMC3655951; doi:10.1371/journal.pone.0063747)
Supplement: Table S1 — PCR conditions used to address mth-like genes' expression in D. virilis and D. americana. (XLSX) [file pone.0063747.s002.xlsx]

## Sheet: Folha1
Table S1. PCR conditions used to address mth-like genes' expression in D. virilis and D. americana.
Genes		Primers*		Annealing T / ºC
D. melanogaster	D. virilis
mth	GJ12490	mth29_RT_F	GGAGAGAAGGAGTCGGTG	56
		mth29_RT_R	GTGCGTTCATTGCTGTCG
mthl1	GJ14760	mth1_RT3_F	TTGAATGGAACGACGCTG	56
		mth1_RT3_R	TGGCTGGAACTTGATGAA
mthl5	GJ23397	129ex4F	AGCCATCGTCTATTTTAT	50
		Mth_129w11poly_R	ACATCACCAGACACATCA
mthl8	GJ12496	Mthl8_ex2_F	GCATCTGTTCACCAAGCA	56
		Mthl8_ex3_R	CGCATACCTGAGCACATC
mthl9	GJ12495	mthl9_RT_F	TCTCCGTGTATTTGGTGG	56
		mthl9_RT_R	AGCAGCAGAATGAACCCG
mthl10	GJ12492	mthl10_RT2_F	CGGAGAGCGTCACATTGG	56
		mthl10_RT2_R	CTGGCAGTGTTGGCAAAC
mthl11	GJ16328	GJ16328_ex4_F	GGATAATAAAAGCCAATG	48
		GJ16328_ex5_R	GGGACCATAATAGTAGAT
	GJ23561	mth60_RT_F	CTCTGGTTCGTCATTTCG	56
		mth60_RT_R	TATGCGTTGGTTTTCTCA
mthl14	GJ16090	mthl14_gj16090_70F	CAAAAACGGAAATGAGTC	56
		mthl14_gj16090_641R	TGGTGGTATGAAGTAACG
*Standard PCR conditions were used with 36 cycles of denaturation, annealing and extension of 30s each.
